# Supplementary material for: Biophysical network modeling of temporal and stereotyped sequence propagation of neural activity in the premotor nucleus HVC
Source: eLife. 2025 Dec 4;14:RP105526. doi: 10.7554/eLife.105526 (PMC12677902; doi:10.7554/eLife.105526)
Supplement: Figure 2—source code 1. [file elife-105526-fig2-code1.zip › eLife-VOR-RA-2024-105526/Figure 2 Source Code 1.m]

 function out = Source_Code_1(params_override)


%% ---------------- Parameters (from `par ...`) ----------------
P = struct( ...
    'iAp',150, ...               % applied current amplitude (pA)
    'VL',-70,'VK',-90,'VNa',50,'VCa',80,'VH',-30, ...         % mV
    'gNa',450,'gK',50,'gSK',6,'gKNa',40,'gCaT',2.65,'gH',4,'gA',5, ...
    'C',100,'kr',0.3, ...        % C in pF, conductances in nS
    'gL',2,'gNap',1,'gCa',19, ...% nS
    'taunbar',10,'tauhpbar',1000,'taue',20,'tauh',1, ...
    'taurs',1500,'taur0',200,'taur1',87.5, ...
    'Ca_ex',2.5,'RTF',26.7, ...  % external Ca (mM), R*T/F (mV)
    'thetam',-35,'thetan',-30,'thetas',-20,'thetamp',-40,'thetahp',-48, ...
    'thetaa',-20,'thetae',-60,'thetarf',-105,'thetars',-105, ...
    'thetaaT',-65,'thetab',0.4,'thetarT',-67,'thetarrT',68, ...
    'sigmam',-5,'sigman',-5,'sigmas',-0.05,'sigmamp',-6,'sigmahp',6, ...
    'sigmaa',-10,'sigmae',5,'sigmarf',5,'sigmars',25, ...
    'sigmaaT',-7.8,'sigmab',-0.1,'sigmarT',2,'sigmarrT',2.2, ...
    'f',0.1,'eps',0.0015,'kCa',0.3,'bCa',0.1,'ks',0.5, ...
    'Rpump',0.0008,'Kp',15,'phirT',0.2,'prf',100, ...
    'alphaNa',0.0001,'Naeq',8, ...
    'from',160,'to',645);        % stimulus window (ms)

% Allow user overrides
if nargin==1 && ~isempty(params_override)
    fns = fieldnames(params_override);
    for k = 1:numel(fns)
        P.(fns{k}) = params_override.(fns{k});
    end
end

%% ---------------- Initial conditions (from `init ...`) --------
% State order must match RHS and labels below
x0 = [ ...
    -70.6;  ... V   (mV)
    0.0002; ... n
    0.01;   ... h
    0.05;   ... e
    0.0;    ... rT   (not set in init -> assumed 0)
    0.103;  ... Cai  (uM or mM proxy; unit per original model)
    7.09;   ... Nai  (mM)
    0.03;   ... rf
    0.03;   ... rs
    0.1];   ... hp

labels = {'V','n','h','e','rT','Cai','Nai','rf','rs','hp'};

%% ---------------- Time setup (from `@ dt=0.01, total=800`) ----
dt = 0.01;                               % ms
t_eval = 0:dt:800;                        % ms
tspan  = [t_eval(1) t_eval(end)];

%% ---------------- Solve ODEs ----------------------------------
opts = odeset('RelTol',1e-6,'AbsTol',1e-9);
rhs = @(t,x) odeRHS(t,x,P);
[t, X] = ode45(rhs, t_eval, x0, opts);    % force sampling at t_eval

%% ---------------- Aux: currents and stimulus ------------------
curr = compute_currents(t, X, P);

%% ---------------- Quicklook plots -----------------------------
figure; plot(t, X(:,1)); xlabel('Time (ms)'); ylabel('V (mV)'); title('Membrane potential');

%% ---------------- Package output ------------------------------
out = struct('t', t, 'X', X, 'labels', {labels}, 'currents', curr, 'params', P);

end % run_STN_model


%% =================== Right-hand side ==========================
function dx = odeRHS(t, x, P)
% Unpack states
V   = x(1);
n   = x(2);
h   = x(3);
e   = x(4);
rT  = x(5);
Cai = x(6);
Nai = x(7);
rf  = x(8);
rs  = x(9);
hp  = x(10);

% ---------- Helper: logistic ----------
logi = @(z,th,sg) 1./(1 + exp((z - th)./sg));

% ---------- Ca-L (high-threshold) ----------
sinf  = logi(V, P.thetas, P.sigmas);
iCaL  = P.gCa * (sinf.^2) .* V .* (P.Ca_ex ./ (1 - exp((2*V)/P.RTF)));

% ---------- Ca-T (low-threshold) ----------
aTinf  = logi(V, P.thetaaT, P.sigmaaT);
% bTinf depends on rT:
bTinf  = 1./(1 + exp((rT - P.thetab)/P.sigmab)) - 1./(1 + exp(-P.thetab/P.sigmab));
rTinf  = 1./(1 + exp((V - P.thetarT)/P.sigmarT));
taurT  = P.taur0 + P.taur1./(1 + exp((V - P.thetarrT)/P.sigmarrT));
iCaT   = P.gCaT * (aTinf.^3) .* (bTinf.^3) .* V .* (P.Ca_ex ./ (1 - exp((2*V)/P.RTF)));

% ---------- Persistent Na (Nap) ----------
mpinf  = logi(V, P.thetamp, P.sigmamp);
hpinf  = logi(V, P.thetahp, P.sigmahp);
tauhp  = P.tauhpbar ./ cosh((V - P.thetahp)/(2*P.sigmahp));   % note: v->V
iNap   = P.gNap .* mpinf .* hp .* (V - P.VNa);

% ---------- Leak ----------
iL   = P.gL .* (V - P.VL);

% ---------- K (delayed rectifier) ----------
ninf = logi(V, P.thetan, P.sigman);
taun = P.taunbar ./ cosh((V - P.thetan)/(2*P.sigman));
iK   = P.gK .* (n.^4) .* (V - P.VK);

% ---------- Na (transient) ----------
minf   = logi(V, P.thetam, P.sigmam);
alphah = 0.128 .* exp(-(V + 50)/18);
betah  = 4 ./ (1 + exp(-(V + 27)/5));
hinf   = alphah ./ (alphah + betah);
iNa    = P.gNa .* (minf.^3) .* h .* (V - P.VNa);

% ---------- A-type K ----------
ainf = logi(V, P.thetaa, P.sigmaa);
einf = logi(V, P.thetae, P.sigmae);
iA   = P.gA .* ainf .* e .* (V - P.VK);

% ---------- SK (Ca-dependent K) ----------
kinf = (Cai.^2) ./ (Cai.^2 + (P.ks.^2));
iSK  = P.gSK .* kinf .* (V - P.VK);

% ---------- KNa (Na-dependent K) ----------
winf = 0.37 ./ (1 + (38.7./Nai).^3.5);
phiNa = @(xx) (xx.^3) ./ (xx.^3 + P.Kp.^3);
iKNa = P.gKNa .* winf .* (V - P.VK);

% ---------- H current ----------
rfinf = 1./(1 + exp((V - P.thetarf)/P.sigmarf));
taurf = P.prf ./ ( -7.4*(V+70)./(exp(-(V+70)/0.8) - 1) + 65*exp(-(V+56)/23) ); % v->V
rsinf = 1./(1 + exp((V - P.thetars)/P.sigmars));
iH    = P.gH .* (P.kr.*rf + (1 - P.kr).*rs) .* (V - P.VH);

% ---------- Stimulus ----------
if t < P.from
    iApp = 0;
elseif t > P.from && t < P.to
    iApp = P.iAp;
else
    iApp = 0;
end

% ---------- Differential equations ----------
dV   = (-iL - iK - iNa - iCaL - iCaT - iA - iSK - iKNa - iH - iNap + iApp) / P.C;
dn   = (ninf - n) / taun;
dh   = (hinf - h) / P.tauh;
de   = (einf - e) / P.taue;
drT  = (rTinf - rT) / taurT;
dCai = -P.f * ( P.eps*(iCaL + iCaT) + P.kCa*(Cai - P.bCa) );
dNai = -P.alphaNa*(iNa + iNap) - 3*P.Rpump*(phiNa(Nai) - phiNa(P.Naeq));
drf  = (rfinf - rf) / taurf;
drs  = (rsinf - rs) / P.taurs;
dhp  = (hpinf - hp) / tauhp;

dx = [dV; dn; dh; de; drT; dCai; dNai; drf; drs; dhp];
end


%% =================== Currents for diagnostics =================
function curr = compute_currents(t, X, P)
V   = X(:,1);  n = X(:,2);  h = X(:,3);  e = X(:,4);  rT = X(:,5);
Cai = X(:,6);  Nai = X(:,7); rf = X(:,8); rs = X(:,9); hp = X(:,10);

logi = @(z,th,sg) 1./(1 + exp((z - th)./sg));

sinf  = logi(V, P.thetas, P.sigmas);
iCaL  = P.gCa .* (sinf.^2) .* V .* (P.Ca_ex ./ (1 - exp((2*V)/P.RTF)));

aTinf = logi(V, P.thetaaT, P.sigmaaT);
bTinf = 1./(1 + exp((rT - P.thetab)/P.sigmab)) - 1./(1 + exp(-P.thetab/P.sigmab));
iCaT  = P.gCaT .* (aTinf.^3) .* (bTinf.^3) .* V .* (P.Ca_ex ./ (1 - exp((2*V)/P.RTF)));

mpinf = logi(V, P.thetamp, P.sigmamp);
iNap  = P.gNap .* mpinf .* hp .* (V - P.VNa);

iL    = P.gL .* (V - P.VL);

minf  = logi(V, P.thetam, P.sigmam);
iNa   = P.gNa .* (minf.^3) .* h .* (V - P.VNa);

iK    = P.gK .* (n.^4) .* (V - P.VK);

ainf  = logi(V, P.thetaa, P.sigmaa);
einf  = logi(V, P.thetae, P.sigmae);
iA    = P.gA .* ainf .* e .* (V - P.VK);

kinf  = (Cai.^2) ./ (Cai.^2 + (P.ks.^2));
iSK   = P.gSK .* kinf .* (V - P.VK);

winf  = 0.37 ./ (1 + (38.7./Nai).^3.5);
iKNa  = P.gKNa .* winf .* (V - P.VK);

iH    = P.gH .* (P.kr.*rf + (1 - P.kr).*rs) .* (V - P.VH);

iApp  = zeros(size(t));
iApp(t > P.from & t < P.to) = P.iAp;

curr = struct('iL',iL,'iK',iK,'iNa',iNa,'iCaL',iCaL,'iCaT',iCaT, ...
              'iA',iA,'iSK',iSK,'iKNa',iKNa,'iH',iH,'iNap',iNap,'iApp',iApp);
end
