# Supplementary material for: Biophysical network modeling of temporal and stereotyped sequence propagation of neural activity in the premotor nucleus HVC
Source: eLife. 2025 Dec 4;14:RP105526. doi: 10.7554/eLife.105526 (PMC12677902; doi:10.7554/eLife.105526)
Supplement: Figure 2—source code 3. [file elife-105526-fig2-code3.zip]

Archive with 1 entries (1 files):
- eLife-VOR-RA-2024-105526/Figure 2  Source Code 3.m
