# Supplementary material for: Biophysical network modeling of temporal and stereotyped sequence propagation of neural activity in the premotor nucleus HVC
Source: eLife. 2025 Dec 4;14:RP105526. doi: 10.7554/eLife.105526 (PMC12677902; doi:10.7554/eLife.105526)
Supplement: Figure 2—source code 4. [file elife-105526-fig2-code4.zip › eLife-VOR-RA-2024-105526/Figure 2 Source Code 4.m]

function out = Source_Code_4(params_override)


%% ---------------- Parameters ----------------
P = struct( ...
    'iAp',75, ...
    'VL',-70,'VK',-90,'VNa',50,'VCa',80,'VH',-30, ...
    'from',170,'to',870, ...                           % stimulus window (ms)
    'gNa',800,'gK',1700,'gSK',1,'gKNa',1,'gCaT',1.05, ...
    'gH',4,'gA',1,'C',75,'kr',0.01, ...
    'gL',2,'gNap',1,'gCa',19, ...
    'taunbar',10,'tauhpbar',1000,'taue',20,'tauh',1, ...
    'taurs',1500,'taur0',200,'taur1',87.5, ...
    'Ca_ex',2.5,'RTF',26.7, ...
    'thetam',-35,'thetan',-30,'thetas',-20,'thetamp',-40,'thetahp',-48, ...
    'thetaa',-20,'thetae',-60,'thetarf',-105,'thetars',-105, ...
    'thetaaT',-65,'thetab',0.4,'thetarT',-67,'thetarrT',68, ...
    'sigmam',-5,'sigman',-5,'sigmas',-0.05,'sigmamp',-6,'sigmahp',6, ...
    'sigmaa',-10,'sigmae',5,'sigmarf',5,'sigmars',25, ...
    'sigmaaT',-7.8,'sigmab',-0.1,'sigmarT',2,'sigmarrT',2.2, ...
    'f',0.1,'eps',0.0015,'kCa',0.3,'bCa',0.1,'ks',0.5, ...
    'Rpump',0.0008,'Kp',15,'prf',100,'alphaNa',0.0001,'Naeq',8 ...
);

if nargin==1 && ~isempty(params_override)
    fn = fieldnames(params_override);
    for k = 1:numel(fn), P.(fn{k}) = params_override.(fn{k}); end
end

%% ---------------- Initial conditions ----------------
x0 = [ ...
   -62.14; ... V (mV)
    0.0002;... n
    0.01;  ... h
    0.05;  ... e
    0.0;   ... rT (not specified -> set 0)
    0.103; ... Cai
    7.09;  ... Nai
    0.03;  ... rf
    0.03;  ... rs
    0.1];  ... hp
labels = {'V','n','h','e','rT','Cai','Nai','rf','rs','hp'};

%% ---------------- Time grid ----------------
dt = 0.01; t_eval = 0:dt:1500; tspan = [t_eval(1) t_eval(end)]; %#ok<NASGU>

%% ---------------- Solve ----------------
opts = odeset('RelTol',1e-6,'AbsTol',1e-9);
rhs = @(t,x) odeRHS(t,x,P);
[t, X] = ode45(rhs, t_eval, x0, opts);

%% ---------------- Diagnostics ----------------
curr = compute_currents(t, X, P);

%% ---------------- Quicklook ----------------
figure; plot(t, X(:,1)); xlabel('Time (ms)'); ylabel('V (mV)'); title('Membrane potential');

out = struct('t', t, 'X', X, 'labels', {labels}, 'currents', curr, 'params', P);
end


%% =================== RHS ==========================
function dx = odeRHS(t, x, P)
V   = x(1); n = x(2); h = x(3); e = x(4); rT = x(5);
Cai = x(6); Nai = x(7); rf = x(8); rs = x(9); hp = x(10);

logi = @(z,th,sg) 1./(1 + exp((z - th)./sg));

% High-threshold Ca-L
sinf = logi(V, P.thetas, P.sigmas);
iCaL = P.gCa .* (sinf.^2) .* V .* (P.Ca_ex ./ (1 - exp((2*V)/P.RTF)));

% Low-threshold Ca-T
aTinf = logi(V, P.thetaaT, P.sigmaaT);
bTinf = 1./(1 + exp((rT - P.thetab)/P.sigmab)) - 1./(1 + exp(-P.thetab/P.sigmab));
rTinf = 1./(1 + exp((V - P.thetarT)/P.sigmarT));
taurT = P.taur0 + P.taur1./(1 + exp((V - P.thetarrT)/P.sigmarrT));
iCaT  = P.gCaT .* (aTinf.^3) .* (bTinf.^3) .* V .* (P.Ca_ex ./ (1 - exp((2*V)/P.RTF)));

% Persistent Na (Nap)
mpinf = logi(V, P.thetamp, P.sigmamp);
hpinf = logi(V, P.thetahp, P.sigmahp);
tauhp = P.tauhpbar ./ cosh((V - P.thetahp)/(2*P.sigmahp)); % fix v->V
iNap  = P.gNap .* mpinf .* hp .* (V - P.VNa);

% Leak
iL = P.gL .* (V - P.VL);

% K (delayed rectifier)
ninf = logi(V, P.thetan, P.sigman);
taun = P.taunbar ./ cosh((V - P.thetan)/(2*P.sigman));
iK   = P.gK .* (n.^4) .* (V - P.VK);

% Na (transient)
minf   = logi(V, P.thetam, P.sigmam);
alphah = 0.128 .* exp(-(V + 50)/18);
betah  = 4 ./ (1 + exp(-(V + 27)/5));
hinf   = alphah ./ (alphah + betah);
iNa    = P.gNa .* (minf.^3) .* h .* (V - P.VNa);

% A-type K
ainf = logi(V, P.thetaa, P.sigmaa);
einf = logi(V, P.thetae, P.sigmae);
iA   = P.gA .* ainf .* e .* (V - P.VK);

% SK (Ca-dependent K)
kinf = (Cai.^2) ./ (Cai.^2 + (P.ks.^2));
iSK  = P.gSK .* kinf .* (V - P.VK);

% KNa (Na-dependent K)
winf  = 0.37 ./ (1 + (38.7./Nai).^3.5);
phiNa = @(xx) (xx.^3) ./ (xx.^3 + P.Kp.^3);
iKNa  = P.gKNa .* winf .* (V - P.VK);

% H current
rfinf = 1./(1 + exp((V - P.thetarf)/P.sigmarf));
taurf = P.prf ./ ( -7.4*(V+70)./(exp(-(V+70)/0.8) - 1) + 65*exp(-(V+56)/23) ); % fix v->V
rsinf = 1./(1 + exp((V - P.thetars)/P.sigmars));
iH    = P.gH .* (P.kr.*rf + (1 - P.kr).*rs) .* (V - P.VH);

% Stimulus
if t < P.from
    iApp = 0;
elseif t > P.from && t < P.to
    iApp = P.iAp;
else
    iApp = 0;
end

% ODEs
dV   = (-iL - iK - iNa - iCaL - iCaT - iA - iSK - iKNa - iH - iNap + iApp) / P.C;
dn   = (ninf - n) / taun;
dh   = (hinf - h) / P.tauh;
de   = (einf - e) / P.taue;
drT  = (rTinf - rT) / taurT;
dCai = -P.f * ( P.eps*(iCaL + iCaT) + P.kCa*(Cai - P.bCa) );
dNai = -P.alphaNa*(iNa + iNap) - 3*P.Rpump*(phiNa(Nai) - phiNa(P.Naeq));
drf  = (rfinf - rf) / taurf;
drs  = 3*(rsinf - rs) / P.taurs;   % note the factor 3 per XPP
dhp  = (hpinf - hp) / tauhp;

dx = [dV; dn; dh; de; drT; dCai; dNai; drf; drs; dhp];
end


%% ============== Currents for diagnostics ======================
function curr = compute_currents(t, X, P)
V   = X(:,1);  n = X(:,2);  h = X(:,3);  e = X(:,4);  rT = X(:,5);
Cai = X(:,6);  Nai = X(:,7); rf = X(:,8); rs = X(:,9); hp = X(:,10); %#ok<NASGU>

logi = @(z,th,sg) 1./(1 + exp((z - th)./sg));

sinf = logi(V, P.thetas, P.sigmas);
iCaL = P.gCa .* (sinf.^2) .* V .* (P.Ca_ex ./ (1 - exp((2*V)/P.RTF)));

aTinf = logi(V, P.thetaaT, P.sigmaaT);
bTinf = 1./(1 + exp((rT - P.thetab)/P.sigmab)) - 1./(1 + exp(-P.thetab/P.sigmab));
iCaT  = P.gCaT .* (aTinf.^3) .* (bTinf.^3) .* V .* (P.Ca_ex ./ (1 - exp((2*V)/P.RTF)));

mpinf = logi(V, P.thetamp, P.sigmamp);
iNap  = P.gNap .* mpinf .* X(:,10) .* (V - P.VNa);  % hp = X(:,10)

iL    = P.gL .* (V - P.VL);

minf  = logi(V, P.thetam, P.sigmam);
iNa   = P.gNa .* (minf.^3) .* h .* (V - P.VNa);

iK    = P.gK .* (n.^4) .* (V - P.VK);

ainf  = logi(V, P.thetaa, P.sigmaa);
einf  = logi(V, P.thetae, P.sigmae);
iA    = P.gA .* ainf .* e .* (V - P.VK);

kinf  = (Cai.^2) ./ (Cai.^2 + (P.ks.^2));
iSK   = P.gSK .* kinf .* (V - P.VK);

winf  = 0.37 ./ (1 + (38.7./Nai).^3.5);
iKNa  = P.gKNa .* winf .* (V - P.VK);

iH    = P.gH .* (P.kr.*rf + (1 - P.kr).*rs) .* (V - P.VH);

iApp  = zeros(size(t)); iApp(t > P.from & t < P.to) = P.iAp;

curr = struct('iL',iL,'iK',iK,'iNa',iNa,'iCaL',iCaL,'iCaT',iCaT, ...
              'iA',iA,'iSK',iSK,'iKNa',iKNa,'iH',iH,'iNap',iNap,'iApp',iApp);
end
